# Supplementary material for: Plasmodium vivax MSP1-42 kD Variant Proteins Detected Naturally Induced IgG Antibodies in Patients Regardless of the Infecting Parasite Phenotype in Mesoamerica
Source: Life (Basel). 2023 Mar 6;13(3):704. doi: 10.3390/life13030704 (PMC10058798; doi:10.3390/life13030704)
Supplement: Supplementary file 1 [file life-13-00704-s001.zip]

Archive with 1 entries (1 files):
- life-2222584-supplementary.pdf
